# Supplementary material for: Programming mRNA decay to modulate synthetic circuit resource allocation
Source: Nat Commun. 2017 Apr 26;8:15128. doi: 10.1038/ncomms15128 (PMC5414051; doi:10.1038/ncomms15128)
Supplement: Supplementary Software — Code (MATLAB) to simulate the MazF resource allocation ordinary differential equation model. [file ncomms15128-s2.txt]

function mazF_model

        Tmax=1.6667e+04; 
        Ha = @(x,K,n) x^n/(x^n+K^n);
        
        Ptot = 1e6; 
        alphap = 1200;   
        alphar = 6; 
        alphaf = 0; 
        alphaFP = 0.06;    
        alphae = 0; 
        kd = 0.252;
        kdeg = 2.52; 
        kf = 60;  
        krr = 60000;
        krrR = 12000;
        ktrans = 4.0020;      
        krfp = 2400;
        krff = 2400;
        krfr = 6000; 
        krfe = 4440;
        krd = 6000; 
        krseq = 6000;    
        kpdeg = 0.0084; 
        kpdegFP = 0.0017;
        kpdegE = 0.0231; 
        Kqe = 100; 

        [t,y] = ode15s(@cell_model, [0 Tmax],ones(1,21));
        INIT = y(end,:);
        clear t y
        [t,y] = ode15s(@cell_model, [0 Tmax],INIT);
         
        function dydt = cell_model(t,y)
                dydt(length(y),1) = 0;
                mp = y(1); 
                mr = y(2); 
                mf = y(3); 
                me = y(4);
                mFP = y(5); 
                p = y(6); 
                r = y(7); 
                fp = y(8); 
                mazf = y(9); 
                maze = y(10); 
                mazfd = y(11); 
                cef = y(12); 
                rp = y(13); 
                rr = y(14); 
                rmf = y(15);  
                rFP = y(16); 
                rme = y(17); 
                pf = y(18); 
                rf = y(19); 
                ff = y(20);
                fe = y(21); 

                lam = ktrans*((rp+rr)./Ptot); 
                
                dydt(1) = alphap - kf*mp*r + krr*rp + ktrans*rp - kf*mp*mazfd + krfp*pf - lam*mp - kd*mp;
                dydt(2) = alphar - kf*mr*r + krrR*rr + ktrans*rr - kf*mr*mazfd + krfr*rf - lam*mr - kd*mr;
                dydt(3) = alphaf - kf*mf*r + krr*rmf + ktrans*rmf - kf*mf*mazfd + krff*ff - lam*mf - kd*mf;
                dydt(4) = alphae*Ha(mazfd,Kqe,1)  - kf*me*r + krr*rme + ktrans*rme - kf*me*mazfd + krfe*fe  - lam*me - kd*me; 
                dydt(5) = alphaFP - kf*mFP*r + krr*rFP + ktrans*rFP - lam*mFP  - kd*mFP;
                dydt(6) = ktrans*rp - lam*p - kpdeg*p;
                dydt(7) = - kf*me*r + krr*rme + ktrans*rme - kf*mp*r + krr*rp + ktrans*rp - kf*mr*r + krrR*rr  + 2*ktrans*rr - kf*mf*r + krr*rmf + ktrans*rmf - kf*mFP*r + krr*rFP + ktrans*rFP - kpdeg*r - lam*r;
                dydt(8) = ktrans*rFP - lam*fp - kpdegFP*fp;  
                dydt(9) = ktrans*rmf - 2*kf*mazf*mazf + 2*krd*mazfd - lam*mazf - kpdeg*mazf; 
                dydt(10) = ktrans*rme - kpdegE*maze - lam*maze - kf*maze*mazfd + krseq*cef; 
                dydt(11) = kf*mazf*mazf - krd*mazfd - lam*mazfd - kf*mp*mazfd + krfp*pf + kdeg*pf - kf*mr*mazfd + krfr*rf + kdeg*rf - kf*mf*mazfd + krff*ff + kdeg*ff - kf*me*mazfd + krfe*fe + kdeg*fe - kpdeg*mazfd - kf*maze*mazfd + krseq*cef;
                dydt(12) = kf*maze*mazfd - krseq*cef - lam*cef - kpdeg*cef;
                dydt(13) = kf*mp*r - krr*rp - ktrans*rp - lam*rp - kpdeg*rp;
                dydt(14) = kf*mr*r - krrR*rr - ktrans*rr - lam*rr - kpdeg*rr;
                dydt(15) = kf*mf*r - krr*rmf - ktrans*rmf - lam*rmf - kpdeg*rmf;
                dydt(16) = kf*mFP*r - krr*rFP - ktrans*rFP - lam*rFP - kpdeg*rFP;
                dydt(17) = kf*me*r - krr*rme - ktrans*rme - lam*rme - kpdeg*rme;
                dydt(18) = kf*mp*mazfd - krfp*pf - lam*pf - kpdeg*pf - kdeg*pf;
                dydt(19) = kf*mr*mazfd - krfr*rf - lam*rf - kpdeg*rf - kdeg*rf;
                dydt(20) = kf*mf*mazfd - krff*ff - lam*ff - kpdeg*ff - kdeg*ff; 
                dydt(21) = kf*me*mazfd - krfe*fe - lam*fe - kpdeg*fe - kdeg*fe;  

        end
end
